# Supplementary material for: High Expression of GSDMC Is Associated with Poor Survival in Kidney Clear Cell Cancer
Source: Biomed Res Int. 2021 Nov 5;2021:5282894. doi: 10.1155/2021/5282894 (PMC8589493; doi:10.1155/2021/5282894)
Supplement: Supplementary Materials — Supplementary file 1: Table 1: TCGA patient clinical information. Supplementary file 2: Table 2: KIRC patient clinical information. [file 5282894.f1.zip]

Archive with 2 entries (2 files):
- Supplementary Table 1.doc
- Supplementary Table 2.docx
